# Supplementary material for: Association of Dietary Fiber Intake with All-Cause Mortality and Cardiovascular Disease Mortality: A 10-Year Prospective Cohort Study
Source: Nutrients. 2022 Jul 27;14(15):3089. doi: 10.3390/nu14153089 (PMC9370192; doi:10.3390/nu14153089)
Supplement: Supplementary file 1 [file nutrients-14-03089-s001.zip]

Archive with 1 entries (1 files):
- nutrients-1823152-supplementary.pdf
